# Supplementary material for: Challenges to Building a Gene Variant Commons to Assess Hereditary Cancer Risk: Results of a Modified Policy Delphi Panel Deliberation
Source: J Pers Med. 2021 Jul 8;11(7):646. doi: 10.3390/jpm11070646 (PMC8305920; doi:10.3390/jpm11070646)
Supplement: Supplementary file 1 [file jpm-11-00646-s001.zip]

Archive with 1 entries (1 files):
- jpm-1215759-supplementary.pdf
